# Supplementary material for: Systematic review of externally validated machine learning models for predicting acute kidney injury in general hospital patients
Source: Front Nephrol. 2023 Aug 3;3:1220214. doi: 10.3389/fneph.2023.1220214 (PMC10479567; doi:10.3389/fneph.2023.1220214)
Supplement: Supplementary file 1 [file DataSheet_1.xlsx]

## Sheet: Sheet1
		Kim et al. 2021	Churpek et al. 2020	Song et al 2020
		Study 1	Study 2	Study 3
	Country	Korea	USA	USA
	Participants
	Dataset(s)	Hospital records	Clinical Research Data Warehouse at University of Chicago (UC), Loyola University Medical Center (LUMC) and Northshore University Health System (NUS)	Greater Plain Collaborative (GPC), a PCORnet Clinical Data Research Network
	Type of data	EHR	EHR	EHR
	Retrospective/Prospective	Retro	Retrospective	Retrospective
	Number of sites	2 tertiary hospitals in Korea: Seoul National Uiversity Bundang Hospital (SNUBH) & Seoul National University Hospital (SNUH)	6 hospitals (3 healthcare systems - technically 3 cohorts - UC (an urban tertiary referral hospital), LUMC (a suburban tertiary referral hospital) and NUS (a suburban 4-hospital health care network))	6 participating GPC sites in 6 US states
	Population setting (general medical ward, ED)	General inpatient cohorts	ED, Wards and ICU (All hospitalised patients)	Inpatients wards
	Participant eligibility	Age > 18 yo Hospitalized for more than 48 hrs between 2013 - 2017. Exclusion: 1) eGFR < 15 ml/min or ESKD or sCr > 353 umol/l, 2) no baseline or follow-up sCr, 3) no other lab test results, 4) no BMI or vital sign measurements, 5)AKI Dx on admission	Exclusions: 1) No documented sCr during admission, 2) Had an admission sCr of > 3.0 g/dL, 3) Had a Dx of Stage 4 or higher CKD, 4) Developed KDIGO AKI Stage 2 other than in the ICU, ED or ward setting	Patients 18 - 90 years of age, hospitalized for at least 2 days, with at least 2 sCr. Exclusions: 1) severe CKD as evidence by an eGFR of < 15 ml/min or on RRT prior to the admission, 2) required RRT within 48 hrs of their first documented sCr measurement, 3) Burn patients
	Number of participants	From SNUBH: D (training) = 69081 (90%) T (internal val) = 7675 (10%) From SNUH V (external) = 72352	Internal Val = 48 463 admissions (from UC) Ext Val = 200 613 admissions (from LUMC) and 246 895 admissions (from NUS)	153,821 pt encounters
	Time period of data collected	2013-2017	University of Chicago (UC) 2008-2016 Loyola University Medical Centre (LUMC) 2007-2017 NorthShore University Health System (NUS) 2006-2015	Jan 1st 2010 to 31st Dec 2018
	Median Age	(mean not median) D = 59.8 T = 59.6 V = 57.1	Mean not median UC = 56.6 LUMC = 58.6 NUS = 67.4	Proportion of patients in each age bracket separated by site is given
	Female %	D = 46.8% T = 46.4% V = 48.3%	UC = 53.5%, NUS = 56.7%, LUMC = 50.3%	44.3 - 52.5%
	Minority representation	Not reported	African American :LUMC 22.7%, NUS = 7.3%, UC = 50%. Overall for cohort 17.7%	Black 0.4 - 21% Asian 0.5 - 1.5% Native American 0 - 1% Hispanic 0.4 - 11.5%
	Outcome(s) to be predicted
	Outcome predicted	Any AKI within 7 days from the present	KDIGO SCr-defined stage 2 AKI within 48 hrs of each observation. Secondary outcomes: Stage 1, stage 3, receipts of KRT and inpatient mortality	Any AKI Stage 2 and 3 AKI Stage 3 AKI
	Time of prediction	as above	48 hours	48 hrs
	Ground truth	KDIGO sCr criteria	KDIGO AKI definition	sCr KDIGO criteria
	Method used to calculate sCr baseline	Min SCr level within 2 weeks before admission. If not present, min Cr measured within 90 or 180 days before admission. If not present = sCr on admission	Admission SCr value was used. It was updated on a rolling basis for 48-hour and 7-day criteria	Most recent sCr pre-admission. If not avaialble, first sCr on admission
	Incidence of AKI overall	AKI any stage D = 5.91% V = 3.63%	UC = 14.3% LUMC = 13.6% NUS = 8.3%	Any AKI: 23,267 = 15.1% from full cohort AKI Stage 2 or above 3216, Stage 3 = 1562
	Incidence per AKI stage (inc RRT)	Severe AKI (2&3) D=1.58% V=1.11%	UC Stage 1 = 4939 (10.2%), stage 2 or 3 = 1664 (3.4%), KRT = 332 (0.7%) LUMC Stage 1 = 20958 (10.4%), stage 2 or 3 = 5722 (2.8%), KRT = 672 (0.3%) NUS Stage 1 = 16534 (6.7%), stage 2 or 3 = 3499 (1.4%) , KRT = 440 (0.2%)	AKI Stage 2 + 1.6 - 3.2% AKI Stage 3 0.6 - 1.9%
	Candidate predictors
	Predictors tested (N)	No mention of whether a larger number of variables were tested	Original model considered 97 varaibles	Initial feature set contained > 30,000 distinct features. They then identified 1933 unique variables common to all 6 sites.
	Predictors included (N + description)	107 : Categories were demograpahics, vitals, comorbidities, medications, laboratory values (inc sCr) and clinical conditions. (see notes for full list)	59 Demographic characteristics, vital signs, routine chemistry and hematology laboratory values, trends of vital sign and laboratory values (eg, highest heart rate in previous 24 hours), and nursing documentation (eg, Braden score).	1933 unique variables (ie the common set) were shared across the 6 participating sites
	Method for candidate predictor selection	Features considered as risk factors of AKI from the literature or correlated with AKI development.	same as Koyner	Variables present across all sites
	Top predictive variables	1) Baseline eGFR 2) Baseline sCr	1) Change in sCr 2) Length of stay 3) SF ratio	1) sCr and its change 2) Vancomycin exposure 3) Minimal value & hourly change in BP value
	Timing of predictor measurement	Many to-one architecture with 7 sequential inputs and 1 prediction output.	Discrete time analysis (data is time binned into 12 hourly windows)	24 hrs
	Missing data
	Number of participants with missing value		Not reported	Not reported
	Handling of missing data	Carry forward method used if an observation was missing	The median (for continuous data) or mode (for categorical data) by location was imputed for missing predictor values that remained after carry-forward imputation.	Sample-and-hold - carried earlier available observation over. "best" imputation
	Model Development
	Types of models evaluated	Model 1: Outcome AKI within 7 days 1a. RNN. 1b Gradient boosting model (XGBoost)	Gradient Boosted Machine Model (previousply developed, see Koyner). Model was simplified from 97 to 59 variables and validated on the original UC cohort.	Gradient Boosting with decision trees implemented in a discrete-time survival framework (DS-GBT), LASSO model
	Best performing models	The RNN model to predict stage 2 or higher AKI revealed the highest performance.	Only 1 model tested - GBM	DS-GBT
	Model performance
	AUROC	Any AKI = 0.83 (EV) Stage 2 + = 0.90 (EV)	For Stage 2 AKI within 48 hrs: UC = 0.86 (95% CI, 0.86-0.86) LUMC= 0.85 (95% CI, 0.84-0.85) NUS = 0.86 (95% CI, 0.86-0.86) AUROC were lower for Stage 1 AKI and higher for Stage 3 and receipt of KRT (~0.95-0.96) AUROC were maintained across differnt hospital locations	Any AKI 0.75 - 0.78 AKI 2+ 0.81 - 0.84 AKI 3 0.85 - 0.87
	Other		Calibration reported, Analysis of sensitivity & specificity of model predictions at different probability cut-offs	AUPRC in the temporal validation set: AKI 2 - 3: 0.14 and 0.23 for stage 3 AKI
	Performance measures	AUROC Accuracy Sensitivity, specificity, PPV, NPV F1 score Model 1	AUROC * overall, for every AKI stage, KRT receipt at 24, 48 & 72 hrs, patient location, 3 levels of admission sCr & by time spent in an operating room Accuracy metrics overall & individual probability thresholds Calibration Sens, Spec, PPV and NPV for probability cutoffs	AUROC done in the Int and ext val cohorts w/ all features or w/o sCr and BUN. It was then stratified to different ages, leves of sCr and longer prediction periods
	Model evaluation
	Internal validation (Y/N and type)	Yes, on a hold out validation test set from the same hospital as the training population	Yes, using original derivation UC cohort	Patient encounters from jan 2010 to Dec 2016 were divided acess derivation (70%), calibration (15%), and internal validation (15%) set
	External validation (Y/N and type - hold out test set, temporal or geographic)	Y - Geographic Validation	Y - geographic validation (on two separate populations)	Y temporal. A hold-out test set was created from encounters ocurring after 1 Jan 2017 (27,603 encounters)
	Other
	Interpretability	1) Shapley Additive Explanations, partial Deppendence Plots (PDP) and accumulated local effects plots (Model 1) 2) instance-wise interpretation with individual conditional expectation (ICE) plots (Model 1 and 2)	They present a variable importance plot from the original model development cohort (supp)	Shapely Additive exPlanations
	Code availability	Not reported	Not provided	We developed generic SQL codes against PCORnet CDM to extract data from Oracle database (12c) where multi-center dataset is stored, and open-source R libraries (e.g. xgboost) to conduct our experiments. Implementation details and code are available at https://github.com/kumc-bmi/AKI_CDM to allow independent replication.
	Data availability	Not reported	Not provided	The clinical data used for training and validation in this study is not publicly available and restrictions apply to its use. The de-identified multi-center CDM datasets are managed in an Oracle database on a secure server, and may be available from the Greater Plains Collaborative clinical data network, subjective to individual institution’s and network-wide data governance and ethical approvals.
	Notes	External val done with refitting as a form of internal validation on the external val test set
